# Supplementary material for: Genome-wide association study for somatic cell score in Valdostana Red Pied cattle breed using pooled DNA
Source: BMC Genet. 2014 Oct 6;15:106. doi: 10.1186/s12863-014-0106-7 (PMC4198737; doi:10.1186/s12863-014-0106-7)
Supplement: Additional file 1: — List of the significant SNPs identified in the Valdostana Red Pied breed. [file 12863_2014_106_MOESM1_ESM.xlsx]

## Sheet: appendix A
ILLUMINA SNP NAME	GENBANK SNP CODE	P-VALUE	BTA	SNP LOCATION UMD3.1	SNP LOCATION Btau4.6.1	GENE SYMBOL (UMD3.1)	GENE SYMBOL (Btau4.6.1)	QTL ID	QTL TRAIT	QTL REGION
BovineHD0100002474	rs137725625	5.7e-08	1	7719210	7578168
BovineHD0100002486	rs134021632	1.85e-09	1	7758076	7617863
BovineHD0100006355	rs110141424	3.18e-08	1	21392476	21625461
BTB-01210076	rs42365792	6.15e-08	1	21393283	21626268
BovineHD0100006362	rs42367069	2.47e-08	1	21400228	21632949
BovineHD0100007623	rs137585939	4.43e-08	1	25854635	26254309	ROBO1	ROBO1
BovineHD0100008100	rs135454183	2.27e-09	1	27267091	27814460
BovineHD0100008178	rs110174548	3.08e-08	1	27457470	28007458
BovineHD0100008181	rs134436790	2.71e-08	1	27461010	28011000
BovineHD0100008182	rs136371716	4.69e-08	1	27462684	28012675
BovineHD0100008183	rs111001290	5.4e-09	1	27463446	28013437
Hapmap50048-BTA-59263	rs41586446	5.03e-08	1	27465349	28015340
BovineHD0100008185	rs110002182	1.44e-08	1	27467048	28017039
BovineHD0100010452	rs134558019	4.74e-08	1	36519141	37345318
BovineHD0100016492	rs110467395	2.67e-08	1	58292531	58471459
BovineHD0100047111	rs137083739	3.35e-11	1	93793831	NA
BovineHD0100035049	rs137041533	3.21e-14	1	124142939	125505033
BovineHD0100040084	rs43273786	5.41e-08	1	140263787	141228619	NEK11	NEK11
BovineHD0200003441	rs133588497	1.94e-12	2	12207127	12523892
BovineHD0200004154	rs110997154	3.76e-08	2	14690055	15142189		SSFA2
BovineHD0200006189	rs136280214	6.02e-09	2	21674287	22305417
BovineHD0200012099	rs43305393	2.78e-08	2	41699309	42800586	SP140L
BovineHD0200014323	rs135901001	3.93e-08	2	49678936	51067581
BovineHD0200032375	rs134103593	6.77e-08	2	112544408	117668432
BovineHD0200032591	rs109545959	4.53e-08	2	113184258	118307083
BovineHD0200032593	rs133621389	2.45e-11	2	113188017	118311005
BovineHD0200032594	rs135143470	3.26e-10	2	113188626	118311614
BovineHD0200032600	rs136343471	4.86e-08	2	113193549	118316537
BovineHD0200032602	rs109908642	1.32e-12	2	113195734	118318722
BovineHD0200032671	rs133815275	3.72e-10	2	113394404	118520597
BovineHD0200032675	rs135205101	3.25e-08	2	113406371	118532566
BovineHD0200032735	rs43320680	1.42e-08	2	113610357	118739748
BovineHD0200034409	rs135912109	1.54e-08	2	119182414	123878559
BovineHD0200036972	rs109385272	8.78e-09	2	127361853	132282060	ZNF683
BovineHD0200037360	rs111014754	6.28e-09	2	128626101	133678668
BovineHD0200039687	rs132819804	6.52e-08	2	135577686	140889824
BovineHD0300000560	rs110459674	inf	3	2093487	2612333	TADA1	TADA1
BovineHD0300001752	rs110787209	3.92e-13	3	5676318	6388643
BovineHD0300001754	rs42458782	1.39e-11	3	5680627	6392715
BovineHD0300001755	rs132773940	1.17e-14	3	5684191	6396280
BovineHD0300002104	rs110093914	1.87e-08	3	6699584	7276675	DDR2	DDR2
BovineHD0300018913	rs42371455	1.87e-09	3	63185254	66866123	LPHN2	LPHN2
BovineHD0300023699	rs135870054	8.96e-10	3	82527720	87296944	ALG6	ALG6
BovineHD0300024738	rs43353415	1.69e-08	3	86546042	NA
BovineHD0400026934	rs109307332	4.69e-08	4	96635633	98543003	PLXNA4	PLXNA4	2491	clinical mastitis	75421999-99603227
BovineHD0400032670	rs43422436	3.65e-08	4	113410262	116268808
BovineHD0400032690	rs43415893	1.33e-08	4	113491345	116347881
BovineHD0400033263	rs133335423	2.23e-08	4	114993038	117852857
BovineHD0400033469	rs43417362	3.67e-09	4	115498539	118340933
BovineHD0400033488	rs133867064	6.78e-08	4	115563215	118405576
BovineHD0400033665	rs136879377	4.03e-08	4	116067636	118898784
BovineHD0500001585	rs109553703	2.37e-09	5	5913578	6327862			1742	SCC	6023104-8023104
BovineHD0500003106	rs136127388	1.68e-11	5	10759058	NA	ACSS3
BovineHD0500003126	rs134685896	3.26e-10	5	10792875	12834395	ACSS3	ACSS3
BovineHD0500003925	rs134449483	5.04e-08	5	13065161	15164797
BovineHD0500020666	rs137104148	1.29e-08	5	72963752	77528326
BovineHD0500031184	rs132800543	5.8e-08	5	108300221	114122159
BovineHD0500034148	rs134479470	4.52e-14	5	117557538	NA
BovineHD0500034150	rs136956586	4.93e-08	5	117568421	NA
BovineHD0600005426	rs137467024	9.44e-09	6	19542495	19696350
BovineHD0600013116	rs133682920	2.15e-08	6	47890814	47615237
BovineHD0600015748	rs135342305	1.72e-08	6	57562332	58114205	C6H4orf19
BovineHD0600023179	rs133319155	2.2e-08	6	84252180	NA
BovineHD0600023185	rs136907262	5.88e-09	6	84265468	NA
BovineHD0600025253	rs42615160	1.14e-08	6	91964609	93410115
BovineHD0700003681	rs109949034	3.03e-08	7	14010306	11160093
ARS-BFGL-NGS-112444	NA	1.75e-08	7	23275178	NA
BovineHD0700008448	rs137545102	3.92e-08	7	30002652	27548813
BovineHD0700010213	rs133885406	4.73e-08	7	35679243	33526558	HSD17B4	HSD17B4
BovineHD0800002755	rs135037740	5.95e-10	8	8560601	8576004
BovineHD0800007500	rs42215668	6.2e-08	8	24782491	26295529
BovineHD0800029893	rs136410732	1.27e-09	8	101005762	104278477
BovineHD0800029896	rs42501093	4.11e-10	8	101009106	104281820
BovineHD0900010437	rs42575049	2.86e-08	9	37514911	39325613
Hapmap49339-BTA-84110	rs41662464	1.58e-08	9	71162153	72804256	VNN1		1745	clinical mastitis	49477988-76680782
BovineHD0900019716	rs109049649	4.62e-09	9	71163463	72784616			1745	clinical mastitis	49477988-76680782
BovineHD4100007550	rs41662465	1.6e-11	9	71181789	72802946			1745	clinical mastitis	49477988-76680782
BovineHD0900019961	rs136413030	3.7e-08	9	71844127	73355572		VNN1	1745	clinical mastitis	49477988-76680782
BovineHD1000000101	rs135481686	6.36e-09	10	461041	NA
BovineHD1000004333	rs43612234	5.32e-10	10	12893029	12722576	MEGF11	MEGF11
BovineHD1000009424	rs43623003	6.65e-08	10	28732407	28079552		MIR2284Z-1
BovineHD1000009428	rs110034517	5.56e-09	10	28741867	28102288		MIR2284Z-1
BovineHD1000017503	rs42486408	1.16e-09	10	59867344	60793897	TRPM7	TRPM7
BovineHD1100003814	rs109489659	5.53e-12	11	11292682	11771322		CCT7	1693	SCC	5506264-25860118
BovineHD1100003818	rs134575850	5.33e-08	11	11300974	11871895			1693	SCC	5506264-25860118
BovineHD1100004129	rs109878012	5.46e-08	11	12535496	13127338			1693	SCC	5506264-25860118
BovineHD1100014224	rs134822269	3.49e-08	11	48432001	50274524	REEP1
BovineHD1100016327	rs134809352	3.75e-08	11	55905582	57584171
BovineHD1200020095	rs134063113	6.89e-08	12	72740699	NA
BovineHD1300006368	rs109943824	1.12e-08	13	21852047	20845530	PLXDC2	PLXDC2
BovineHD4100010442	rs41634068	3.19e-08	13	78137874	78273095
BovineHD1300022626	rs137320993	2.38e-09	13	78145838	78280335
BovineHD1300022630	rs109123247	1.54e-08	13	78163033	78297531
BovineHD1300022672	rs41710487	4.53e-10	13	78282460	78416778	KCNB1	KCNB1
BovineHD1500001239	rs42595411	5.49e-08	15	5153883	3849717
BovineHD1500007318	rs136596272	2.37e-10	15	27339214	25223587			4985	clinical mastitis	13868104-29490317
BovineHD1500007427	rs134799988	4.88e-08	15	27670811	25558182			4985	clinical mastitis	13868104-29490317
BovineHD1500008135	rs134980659	6.49e-08	15	30514604	28399876	THY1	THY1	4985	clinical mastitis	13868104-29490317
BovineHD1500008366	rs41754552	4.32e-08	15	31105101	28993968			4985	clinical mastitis	13868104-29490317
BovineHD1500008367	rs110269361	1.02e-08	15	31110621	28999494			4985	clinical mastitis	13868104-29490317
BovineHD1500009024	rs135835073	7.58e-10	15	33313379	31285729
BovineHD4100011940	rs29018094	7.59e-09	15	33419454	31391827			2778	SCS	31515378-33515378
BovineHD1500009068	rs110325464	6.9e-11	15	33465218	31437551			2778	SCS	31515378-33515378
BovineHD1500009221	rs43299708	8.37e-09	15	34029055	32026910			2778	SCS	31515378-33515378
BovineHD1500009222	rs43299703	3.6e-08	15	34029604	32027462			2778	SCS	31515378-33515378
Hapmap40064-BTA-36665	rs41631137	4.65e-12	15	35873422	33953859	PIK3C2A	PIK3C2A
BovineHD1500011688	rs137114551	2.1e-08	15	42159894	40426557
BovineHD1500014997	rs137687321	6.46e-08	15	51975113	50438721	STIM1
BovineHD1500025874	rs108941833	2.54e-08	15	52094874	50717333
BovineHD1500015036	rs41769292	5.15e-09	15	52107961	50730325	NUP98	NUP98
BovineHD1500015037	rs134338365	2.5e-10	15	52111223	50733648	NUP98	NUP98
BTB-00604170	rs41769258	5.84e-10	15	52131353	50753778	NUP98	NUP98
BovineHD1500015042	rs41769237	3.41e-10	15	52143337	50765770	NUP98	NUP98
BovineHD1500015044	rs109649273	6.55e-08	15	52147428	50769861	NUP98	NUP98
BovineHD1500015047	rs41768429	7.66e-12	15	52151765	50774198	NUP98	NUP98
BovineHD1500015049	rs41768423	1.42e-08	15	52158101	50780537	NUP98	NUP98
BovineHD1500015051	rs41768414	6.94e-11	15	52161871	50784307	NUP98	NUP98
BovineHD1500015054	rs41768364	7.12e-08	15	52169973	50792403	NUP98	NUP98
BovineHD1500015055	rs109966062	1.99e-08	15	52173251	50795681	NUP98	NUP98
BovineHD1500015056	rs41768379	9.17e-13	15	52176798	50799229	NUP98	NUP98
BovineHD4100012071	rs136525289	7.93e-09	15	52993385	51638163		PDE2A
BovineHD1500015732	rs41769333	1.36e-09	15	54462811	53189677
BovineHD1500017243	rs42595490	2.68e-09	15	59908603	58736392
BovineHD1500017244	rs42595494	1.23e-09	15	59913013	58740802
BTA-18105-no-rs	rs109715014	4.33e-09	15	64168198	62952170	CCDC73	CCDC73
BovineHD1600009946	rs41798963	4.62e-08	16	34743597	31290905	CEP170	CEP170
BovineHD1600021693	rs41819133	7.33e-08	16	75621260	71743691	CAMK1G	CAMK1G
BovineHD1700002750	rs110828704	1.11e-09	17	9808520	10472292	NR3C2	NR3C2
BovineHD1700007360	rs134414083	2.01e-08	17	26106136	27406155
BovineHD4100013230	NA	5.71e-08	17	62982492	62982492	RBM19
BovineHD1700018352	rs135157738	2.29e-09	17	63725088	64466089	RPH3A	RPH3A
BovineHD1700019237	rs110644998	2.43e-10	17	66513466	67344705	CORO1C	CORO1C
BovineHD1700019238	rs134453171	1.9e-09	17	66516604	67347843	CORO1C	CORO1C
BovineHD1700019246	rs41850009	2.31e-08	17	66544435	67375670
BovineHD1700020540	rs41851405	2.73e-08	17	70548656	71645885
BovineHD1700020721	rs109085689	4.61e-08	17	71240044	72364594	MTMR3	MTMR3
BovineHD1700021131	rs135044766	4.88e-08	17	72513026	73638738	DEPDC5	DEPDC5
BovineHD1700021132	rs135814317	7.1e-08	17	72514741	73640453	DEPDC5	DEPDC5
BovineHD1900000597	rs132787142	4.23e-10	19	2604934	1497119
BovineHD1900006167	rs134967563	7.01e-10	19	21492405	20731168		SSH2
BovineHD1900010531	rs41916837	4.57e-08	19	36316508	36523730
BovineHD1900015066	rs132720248	4.52e-08	19	53803085	54329700
BovineHD1900015929	rs133890886	1.85e-08	19	56365338	57026445
BovineHD4100014346	rs29017164	2.41e-13	19	57020892	57590345		ATP5H
BovineHD2100001405	rs133992914	6.47e-08	21	6826694	6826694		IGF1R
ARS-BFGL-NGS-10830	rs109014211	1.74e-09	21	15345488	14303664	SLCO3A1	SLCO3A1	5451	clinical mastitis	8909340-26179970
								1708	SCC	8978647-20054369
BovineHD2100010844	rs110071682	1.85e-08	21	36898862	36616455
BovineHD4100015306	rs29018575	1.84e-08	21	60154246	NA
BovineHD2100017446	rs42236250	1.88e-10	21	60156822	NA
BovineHD2100017451	rs42236274	5.7e-09	21	60173163	NA
ARS-BFGL-NGS-42178	rs109897238	4.46e-09	21	60175026	NA
BovineHD2200003506	rs110821186	2.89e-08	22	11932652	12014326
BovineHD2200009526	rs110064285	8.84e-09	22	33187687	33753508	FAM19A1	FAM19A1	4987	SCS	32628727-43319438
BovineHD2200009645	rs135018045	3.2e-08	22	33440399	34006051	FAM19A1	FAM19A1	4987	SCS	32628727-43319438
BovineHD2200009658	rs133223316	5.38e-09	22	33487012	34051778	FAM19A1	FAM19A1	4987	SCS	32628727-43319438
BovineHD2200010551	rs110495093	1.27e-09	22	37118913	37824479			4987	SCS	32628727-43319438
BovineHD2200017991	rs133442856	4.16e-09	22	47632083	47969909
BovineHD2300003999	rs109020826	1.85e-08	23	15651922	16146305
BTA-55613-no-rs	rs41640755	8.7e-09	23	15656140	16150523
BovineHD2300014695	rs110724706	4.6e-09	23	50379740	50469508	TUBB2B	TUBB2B
BovineHD2500003334	rs42064606	1.77e-08	25	11926465	13011549	SHISA9	SHISA9	1751	clinical mastitis	0-17024171
BovineHD2500003336	rs109087355	2.45e-09	25	11932191	13017281	SHISA9	SHISA9	1751	clinical mastitis	0-17024171
BovineHD2500005013	rs110718749	2.72e-09	25	17747440	18806275
BovineHD2500005088	rs110865743	1.24e-10	25	18059161	19115600
BovineHD2600004216	rs109614481	2e-08	26	16809329	17451400	SORBS1		2689	SCS	0-21729091
BovineHD2600009267	rs132886180	9.62e-09	26	34258305	34514978
BovineHD2700001072	rs110001968	6.84e-09	27	3211214	4392694			2712	SCC	4223574-11982501
BovineHD2700001075	rs109557235	5.64e-09	27	3215100	4396580			2712	SCC	4223574-11982501
BovineHD2700002962	rs110992741	2.77e-11	27	9887995	11837558			2712	SCC	4223574-11982501
BovineHD2900004558	rs133088106	3.21e-08	29	15410280	16151571
ARS-BFGL-NGS-97397	rs110652594	1.31e-09	29	16353986	17429138			13249	SCS	16253597-18253597
