# Supplementary material for: Genome-wide association study for somatic cell score in Valdostana Red Pied cattle breed using pooled DNA
Source: BMC Genet. 2014 Oct 6;15:106. doi: 10.1186/s12863-014-0106-7 (PMC4198737; doi:10.1186/s12863-014-0106-7)
Supplement: Additional file 2: — List of the biological processes, cellular components, molecular function and metabolic pathways obtained with the annotation analyses performed with DAVID online Database. [file 12863_2014_106_MOESM2_ESM.xlsx]

## Sheet: Additional file 2
GENE SYMBOL (GENE FULL NAME)	GO and KEGG ANNOTATION	LIST OF BIOLOGICAL PROCESSES (BP), CELLULAR COMPONENTS (CC), MOLECULAR FUNCTION (MF) AND METABOLIC PATHWAYS (KEGG)
ATP5H (ATP synthase, H+ transporting, mitochondrial F0 complex, subunit d)	GOTERM_BP_FAT	generation of precursor metabolites and energy, oxidative phosphorylation, purine nucleotide metabolic, purine nucleotide biosynthetic, ATP biosynthetic, phosphorus metabolic, phosphate metabolic, ion transport, cation transport, hydrogen transport, nucleoside triphosphate metabolic, nucleoside triphosphate biosynthetic, purine nucleoside triphosphate metabolic, purine nucleoside triphosphate bio…
	GOTERM_CC_FAT	mitochondrial proton-transporting ATP synthase complex, coupling factor F(o), mitochondrion, mitochondrial envelope, mitochondrial inner membrane, mitochondrial proton-transporting ATP synthase complex, proton-transporting two-sector ATPase complex, organelle inner membrane, organelle membrane, mitochondrial membrane, organelle envelope, envelope, proton-transporting two-sector ATPase complex, pr…
	GOTERM_MF_FAT	monovalent inorganic cation transmembrane transporter activity, hydrogen ion transmembrane transporter activity, inorganic cation transmembrane transporter activity
	KEGG_PATHWAY	Oxidative phosphorylation, Alzheimer's disease, Parkinson's disease, Huntington's disease
DEPDC5 (DEP domain containing 5)	GOTERM_BP_FAT	intracellular signaling cascade
NEK11 (NIMA (never in mitosis gene a)- related kinase 11)	GOTERM_BP_FAT	protein amino acid phosphorylation, phosphorus metabolic, phosphate metabolic, phosphorylation
	GOTERM_MF_FAT	nucleotide binding, nucleoside binding, purine nucleoside binding, protein kinase activity, protein serine/threonine kinase activity, ATP binding, purine nucleotide binding, adenyl nucleotide binding, ribonucleotide binding, purine ribonucleotide binding, adenyl ribonucleotide binding
THY1 (Thy-1 cell surface antigen)	GOTERM_BP_FAT	angiogenesis, blood vessel development, eye development, eye photoreceptor cell differentiation, vasculature development, activation of immune response, immune response-activating cell surface receptor signaling pathway, negative regulation of immune system, positive regulation of immune system, regulation of leukocyte activation, positive regulation of leukocyte activation, immune response-activ…
	GOTERM_CC_FAT	endoplasmic reticulum, plasma membrane, external side of plasma membrane, cell surface, dendrite, growth cone, site of polarized growth, intrinsic to membrane, anchored to membrane, intrinsic to plasma membrane, intrinsic to external side of plasma membrane, anchored to external side of plasma membrane, cell projection, neuron projection, plasma membrane part, membrane raft, anchored to plasma me…
	GOTERM_MF_FAT	small GTPase regulator activity, GTPase activator activity, Ras GTPase activator activity, Rho GTPase activator activity, integrin binding, phospholipid binding, enzyme activator activity, lipid binding, GTPase regulator activity, protein complex binding, GPI anchor binding, phosphoinositide binding, nucleoside-triphosphatase regulator activity
	KEGG_PATHWAY	Leukocyte transendothelial migration
ACSS3 (acyl-CoA synthetase short-chain family member 3)	GOTERM_CC_FAT	mitochondrion
	GOTERM_MF_FAT	nucleotide binding, nucleoside binding, purine nucleoside binding, acetate-CoA ligase activity, ATP binding, CoA-ligase activity, ligase activity, forming carbon-sulfur bonds, acid-thiol ligase activity, purine nucleotide binding, adenyl nucleotide binding, ribonucleotide binding, purine ribonucleotide binding, adenyl ribonucleotide binding
	KEGG_PATHWAY	Propanoate metabolism
ALG6 (asparagine-linked glycosylation 6, alpha-1,3-glucosyltransferase homolog (S. cerevisiae))	GOTERM_CC_FAT	endoplasmic reticulum, endoplasmic reticulum membrane, endomembrane system, organelle membrane, nuclear envelope-endoplasmic reticulum network, endoplasmic reticulum part
	KEGG_PATHWAY	N-Glycan biosynthesis
CAMK1G (calcium/calmodulin-dependent protein kinase IG)	GOTERM_BP_FAT	protein amino acid phosphorylation, phosphorus metabolic, phosphate metabolic, phosphorylation
	GOTERM_CC_FAT	plasma membrane, calcium- and calmodulin-dependent protein kinase complex, endomembrane system
	GOTERM_MF_FAT	nucleotide binding, nucleoside binding, purine nucleoside binding, protein kinase activity, protein serine/threonine kinase activity, calmodulin-dependent protein kinase activity, ATP binding, purine nucleotide binding, adenyl nucleotide binding, ribonucleotide binding, purine ribonucleotide binding, adenyl ribonucleotide binding
CCT7 (chaperonin containing TCP1, subunit 7 (eta))	GOTERM_BP_FAT	protein folding
	GOTERM_CC_FAT	cytosol, chaperonin-containing T-complex, cytosolic part
	GOTERM_MF_FAT	nucleotide binding, nucleoside binding, purine nucleoside binding, ATP binding, purine nucleotide binding, adenyl nucleotide binding, ribonucleotide binding, purine ribonucleotide binding, adenyl ribonucleotide binding, identical protein binding, unfolded protein binding
DDR2 (discoidin domain receptor tyrosine kinase 2)	GOTERM_BP_FAT	protein amino acid phosphorylation, phosphorus metabolic, phosphate metabolic, cell adhesion, cell surface receptor linked signal transduction, enzyme linked receptor protein signaling pathway, transmembrane receptor protein tyrosine kinase signaling pathway, positive regulation of cell proliferation, phosphorylation, biological adhesion, regulation of cell proliferation
	GOTERM_MF_FAT	nucleotide binding, nucleoside binding, purine nucleoside binding, protein kinase activity, protein tyrosine kinase activity, transmembrane receptor protein tyrosine kinase activity, ATP binding, purine nucleotide binding, adenyl nucleotide binding, ribonucleotide binding, purine ribonucleotide binding, adenyl ribonucleotide binding
HSD17B4 (hydroxysteroid (17-beta) dehydrogenase 4)	GOTERM_BP_FAT	very-long-chain fatty acid metabolic, reproductive developmental, fatty acid metabolic, fatty acid beta-oxidation, sex differentiation, gonad development, male gonad development, fatty acid catabolic, lipid catabolic, organic acid catabolic, fatty acid oxidation, lipid modification, lipid oxidation, cellular lipid catabolic, development of primary sexual characteristics, carboxylic acid catabolic…
	GOTERM_CC_FAT	mitochondrion, peroxisome, microbody
	KEGG_PATHWAY	Primary bile acid biosynthesis
IGF1R (insulin-like growth factor 1 receptor)	GOTERM_BP_FAT	reproductive developmental, regulation of DNA replication, protein complex assembly, protein amino acid phosphorylation, phosphorus metabolic, phosphate metabolic, immune response, cell surface receptor linked signal transduction, enzyme linked receptor protein signaling pathway, transmembrane receptor protein tyrosine kinase signaling pathway, intracellular signaling cascade, sex determination, …
	GOTERM_CC_FAT	cell fraction, membrane fraction, insoluble fraction, microsome, integral to membrane, intrinsic to membrane, vesicular fraction
	GOTERM_MF_FAT	nucleotide binding, nucleoside binding, purine nucleoside binding, protein kinase activity, protein tyrosine kinase activity, transmembrane receptor protein tyrosine kinase activity, insulin receptor binding, insulin-like growth factor binding, ATP binding, peptide hormone binding, purine nucleotide binding, growth factor binding, enzyme binding, kinase binding, adenyl nucleotide binding, insulin…
	KEGG_PATHWAY	Oocyte meiosis, Endocytosis, Focal adhesion, Adherens junction, Long-term depression, Progesterone-mediated oocyte maturation, Pathways in cancer, Colorectal cancer, Glioma, Prostate cancer, Melanoma
LPHN2 (latrophilin 2)	GOTERM_BP_FAT	cell surface receptor linked signal transduction, G-protein coupled receptor protein signaling pathway, neuropeptide signaling pathway
	GOTERM_CC_FAT	plasma membrane, integral to membrane, intrinsic to membrane
	GOTERM_MF_FAT	sugar binding, carbohydrate binding
MTMR3 (myotubularin related protein 3)	GOTERM_BP_FAT	phosphorus metabolic, phosphate metabolic, dephosphorylation
	GOTERM_MF_FAT	phosphatase activity
PDE2A (phosphodiesterase 2A, cGMP-stimulated)	GOTERM_BP_FAT	regulation of nucleotide metabolic, purine nucleotide metabolic, purine nucleotide catabolic, nucleoside monophosphate metabolic, nucleoside monophosphate catabolic, purine nucleoside monophosphate metabolic, purine nucleoside monophosphate catabolic, purine ribonucleotide metabolic, purine ribonucleotide catabolic, ribonucleoside monophosphate catabolic, ribonucleoside monophosphate metabolic, n…
	GOTERM_CC_FAT	extrinsic to membrane
	GOTERM_MF_FAT	nucleotide binding, nucleoside binding, purine nucleoside binding, cyclic-nucleotide phosphodiesterase activity, 3',5'-cyclic-nucleotide phosphodiesterase activity, phosphoric diester hydrolase activity, purine nucleotide binding, guanyl nucleotide binding, GMP binding, cyclic nucleotide binding, cGMP binding, ribonucleotide binding, purine ribonucleotide binding, guanyl ribonucleotide binding
	KEGG_PATHWAY	Purine metabolism
PLXNA4 (plexin A4)	KEGG_PATHWAY	Axon guidance
KCNB1 (potassium voltage-gated channel, Shab-related subfamily, member 1)	KEGG_PATHWAY	Taste transduction
RPH3A (rabphilin 3A homolog (mouse))	GOTERM_BP_FAT	intracellular protein transport, protein localization, protein transport, cellular protein localization, establishment of protein localization, intracellular transport, cellular macromolecule localization
	GOTERM_CC_FAT	plasma membrane, synaptic vesicle, cytoplasmic membrane-bounded vesicle, cell junction, coated vesicle, clathrin-coated vesicle, cytoplasmic vesicle, vesicle, membrane-bounded vesicle, synapse part, plasma membrane part, synapse
	GOTERM_MF_FAT	small GTPase regulator activity, zinc ion binding, Ras GTPase binding, Rab GTPase binding, enzyme binding, GTPase regulator activity, small GTPase binding, ion binding, cation binding, metal ion binding, transition metal ion binding, GTPase binding, nucleoside-triphosphatase regulator activity
ROBO1 (roundabout, axon guidance receptor, homolog 1 (Drosophila))	KEGG_PATHWAY	Axon guidance
PIK3C2A (similar to Phosphatidylinositol-4-phosphate 3-kinase C2 domain-containing alpha polypeptide (Phosphoinositide 3-)	KEGG_PATHWAY	Inositol phosphate metabolism, Phosphatidylinositol signaling system
SSH2 (slingshot homolog 2 (Drosophila))	GOTERM_BP_FAT	protein amino acid dephosphorylation, phosphorus metabolic, phosphate metabolic, dephosphorylation
	GOTERM_MF_FAT	phosphoprotein phosphatase activity, protein tyrosine phosphatase activity, protein tyrosine/serine/threonine phosphatase activity, phosphatase activity
	KEGG_PATHWAY	Regulation of actin cytoskeleton
SLCO3A1 (solute carrier organic anion transporter family, member 3A1)	GOTERM_BP_FAT	ion transport
	GOTERM_CC_FAT	integral to membrane, intrinsic to membrane
TRPM7 (transient receptor potential cation channel, subfamily M, member 7)	GOTERM_BP_FAT	protein amino acid phosphorylation, phosphorus metabolic, phosphate metabolic, ion transport, phosphorylation, transmembrane transport
	GOTERM_MF_FAT	nucleotide binding, nucleoside binding, purine nucleoside binding, protein kinase activity, protein serine/threonine kinase activity, ion channel activity, ATP binding, channel activity, purine nucleotide binding, passive transmembrane transporter activity, substrate specific channel activity, adenyl nucleotide binding, ribonucleotide binding, purine ribonucleotide binding, adenyl ribonucleotide …
VNN1 (vanin 1)	GOTERM_BP_FAT	acute inflammatory response, chronic inflammatory response, positive regulation of immune system, regulation of leukocyte activation, positive regulation of leukocyte activation, cellular amino acid derivative metabolic, coenzyme metabolic, anti-apoptosis, defense response, inflammatory response, immune response, cell adhesion, response to wounding, regulation of cell death, pantothenate metaboli…
	GOTERM_CC_FAT	plasma membrane, intrinsic to membrane, anchored to membrane
	GOTERM_MF_FAT	hydrolase activity, acting on carbon-nitrogen (but not peptide) bonds, in linear amides, pantetheine hydrolase activity
	KEGG_PATHWAY	Pantothenate and CoA biosynthesis
