# Supplementary material for: Genome-wide association study for somatic cell score in Valdostana Red Pied cattle breed using pooled DNA
Source: BMC Genet. 2014 Oct 6;15:106. doi: 10.1186/s12863-014-0106-7 (PMC4198737; doi:10.1186/s12863-014-0106-7)
Supplement: Additional file 3: — List of the genes mapping in QTL associated to traits of economic importance in bovine. [file 12863_2014_106_MOESM3_ESM.xlsx]

## Sheet: Additional file 3
GENE SYMBOL	FULL GENE NAME	QTL REGIONS AND ASSOCIATED TRAITS
		ID	TRAIT	QTL region
NR3C2	nuclear receptor subfamily 3, group C, member 2	1356	Fat percentage	Chr17:0-28901254
		10534	Final packed red blood cell volume	Chr17:6750519-32301061
		10533	PCV variance	Chr17:6750519-32301061
		10532	PCVF minus PCVM	Chr17:6750519-32301061
		10531	PCVI minus PCVF	Chr17:6750519-32301061
		10536	Percentage decrease in PCV up to day 100 after challenge	Chr17:6750519-32301061
		10535	Percentage decrease in PCV up to day 150 after challenge	Chr17:6750519-32301061
		4484	Post-weaning average daily gain	Chr17:6750519-23354294
		4376	Residual feed intake	Chr17:10037387-12037387
CORO1C	coronin, actin binding protein, 1C	11051	Calving ease (maternal)	Chr17:54265266-72227102
		11386	Dystocia (maternal)	Chr17:63940959-72227102
		11052	Fat thickness at the 12th rib	Chr17:63940959-72227102
		2561	Milk fat percentage	Chr17:42508177-72227102
		11326	Milk fat yield (EBV)	Chr17:63940959-72227102
		2556	Milk protein yield	Chr17:42508177-72227102
		2679	Milk protein yield	Chr17:64476592-72227102
		2560	Milk yield	Chr17:42508177-72227102
		11327	Milk yield (EBV)	Chr17:63940959-72227102
		11360	Stillbirth (maternal)	Chr17:63940959-72227102
		5014	Veterinary treatments	Chr17:63940959-72227102
NEK11	NIMA (never in mitosis gene a)- related kinase 11	10647	Body weight (weaning)	Chr1:133500304-156647138
		1450	Chest width	Chr1:122708689-151468516
PLXDC2	plexin domain containing 2	10937	Body weight (weaning)	Chr13:4537163-28146135
		10938	Carcass weight	Chr13:15494818-28146135
		10936	Fat thickness at the 12th rib	Chr13:4537163-28146135
		2720	Milk protein percentage	Chr13:15832550-28146135
		10939	Weaning weight-maternal milk	Chr13:15494818-28146135
TADA1L	Transcriptional adapter 1-like protein	1300	Body weight (birth)	Chr3:0-7545339
		10678-79-81	Body weight (birth)	Chr3:0-15421599
		12143	Body weight (slaughter)	Chr3:0-5753088
		10685	Body weight (weaning)	Chr3:0-19119323
		10677	Carcass weight	Chr3:0-23673607
		12144	Carcass weight	Chr3:0-5753088
		1325	Fat thickness	Chr3:0-24894464
		13158	Fat thickness at the 12th rib	Chr3:0-16258580
		6053	Interval to first estrus after calving (EBV)	Chr3:0-21939455
		13157	Longissimus muscle area	Chr3:0-16258580
		2442-3	Milk fat percentage	Chr3:0-19119323
		2655	Milk fat yield	Chr3:0-15320965
		2656	Milk protein percentage	Chr3:0-15320965
		13224-5-6	Milk protein yield	Chr3:0-11862259
		13222-3	Milk yield	Chr3:0-11862259
		5663	Non-return rate (direct)	Chr3:974625-30143223
		5325	Residual feed intake	Chr3:0-19119323
		5331	Residual feed intake	Chr3:0-14976489
		10680	Ribeye area	Chr3:0-15421599
LPHN2	Latrophilin-2 Precursor	10693	Body weight (birth)	Chr3:57075548-73870850
		10692	Body weight (yearling)	Chr3:57075548-73870850
		10691	Height (mature)	Chr3:57075548-73870850
PLXNA4	plexin A4	491	Clinical mastitis	Chr4:75421999-99603227
		10515	Parasites mean of natural logarithm	Chr4:98555994-119913949
		4485	Post-weaning average daily gain	Chr4:98555994-108527288
		4972	Udder depth	Chr4:77210987-99603227
THY1	Thy-1 cell surface antigen	13502-3-4	Body length	Chr15:27792116-29792116
		13504	Body length	Chr15:27792116-29792116
		13498	Body weight (6 months)	Chr15:27792116-29792116
		10986	Body weight (birth)	Chr15:13868104-29490317
		10989	Body weight (yearling)	Chr15:13868104-29490317
		13505	Chest girth	Chr15:27792116-29792116
		4985	Clinical mastitis	Chr15:13868104-29490317
		10984	Fat thickness at the 12th rib	Chr15:13868104-29490317
		10987	Ribeye area	Chr15:11545436-29490317
		13499-500-501	Withers height	Chr15:27792116-29792116
ATP5H	ATP synthase subunit d, mitochondrial	1391	Body weight (birth)	Chr19:56095743-64812771
		12175	Stearic acid content	Chr19:56090170-58090170
FAM19A1	family with sequence similarity 19 (chemokine (C-C motif)-like), member A1	11140	Body weight (birth)	Chr22:12171103-35097286
		11142	Body weight (weaning)	Chr22:12171103-35097286
		11149	Body weight (yearling)	Chr22:32628727-43319438
		4672	Calf size (maternal)	Chr22:32628727-43319438
		11141	Calving ease (maternal)	Chr22:12171103-35097286
		7105	Fat percentage	Chr22:32628727-47692569
		11147	Height (mature)	Chr22:32628727-43319438
		11144	Height (yearling)	Chr22:12171103-35097286
		2487	Milk protein percentage	Chr22:32539717-34539717
		11143	Scrotal circumference	Chr22:12171103-35097286
		4987	Somatic cell score	Chr22:32628727-43319438
		4988	Udder depth	Chr22:32628727-43319438
MEGF11	multiple EGF-like-domains 11	4692	Angularity	Chr10:8292053-15297220
		10864	Body weight (birth)	Chr10:8965571-14961698
		4524	Carcass weight	Chr10:0-20877327
		7091	Fat percentage	Chr10:0-14961698
		7118	Meat percentage	Chr10:0-19995511
		5007	Veterinary treatments	Chr10:8292053-14961698
KCNB1	potassium voltage-gated channel, Shab-related subfamily, member 1	1306	Body weight (yearling)	Chr13:78375827-82517204
		10950	Marbling score (EBV)	Chr13:77615929-82517204
		2671	Milk protein yield	Chr13:59914941-80170380
		2670	Milk yield	Chr13:59914941-80170380
		1585	PTA type	Chr13:59914941-80170380
		1584	Udder attachment	Chr13:59914941-80170380
		1589	Udder composite index	Chr13:59914941-80170380
		1588	Udder depth	Chr13:59914941-80170380
		1586	Udder height	Chr13:59914941-80170380
		1587	Udder width	Chr13:59914941-80170380
TRPM7	transient receptor potential cation channel, subfamily M, member 7	10875	Height (yearling)	Chr10:56559463-78264482
		10219	Milk fat yield (daughter deviation)	Chr10:47964403-76680782
		4826	Tenderness score	Chr10:55424742-78024227
PIK3C2A	phosphoinositide-3-kinase, class 2, alpha polypeptide	4836	Myofibrillar fragmentation index	Chr15:29490317-40147387
ROBO1	roundabout, axon guidance receptor, homolog 1 (Drosophila)	10635	Body weight (birth)	Chr1:11538282-31377557
		10633	Calving ease (direct)	Chr1:11538282-31377557
		10634	Calving ease (maternal)	Chr1:11538282-31377557
		10637	Height (mature)	Chr1:11538282-31377557
		10636	Marbling score (EBV)	Chr1:11538282-31377557
		2500	Milk protein yield	Chr1:26284167-33876150
		2501	Milk yield	Chr1:26284167-33876150
		1674	Udder cleft	Chr1:20124367-33876150
SHISA9	(CKAMP44) shisa homolog 9	11201	Body weight (birth)	Chr25:792146-13184868
		1307	Body weight (yearling)	Chr25:792146-13449134
		11207	Body weight (yearling)	Chr25:0-25073950
		1751	Clinical mastitis	Chr25:0-17024171
		11377	Dystocia (maternal)	Chr25:0-13184868
		2607	Milk protein percentage	Chr25:792146-13449134
		6134	Milk protein yield (EBV)	Chr25:0-23241144
